# Supplementary material for: Targeting Mcl-1 Degradation by Bergenin Inhibits Tumorigenesis of Colorectal Cancer Cells
Source: Pharmaceuticals (Basel). 2023 Feb 6;16(2):241. doi: 10.3390/ph16020241 (PMC9965350; doi:10.3390/ph16020241)
Supplement: Supplementary file 1 [file pharmaceuticals-16-00241-s001.zip]

Archive with 1 entries (1 files):
- pharmaceuticals-2119632-supplementary.pdf
